# Supplementary material for: Icaritin protects SH-SY5Y cells transfected with TDP-43 by alleviating mitochondrial damage and oxidative stress
Source: PeerJ. 2021 Aug 10;9:e11978. doi: 10.7717/peerj.11978 (PMC8362678; doi:10.7717/peerj.11978)
Supplement: Supplemental Information 1 [file peerj-09-11978-s001.xlsx]

## Sheet: Sheet1
Figure 1 Establishment of TDP-43 transfection SH-SY5Y cell model
		Con					TDP-43						Con	TDP-43		Con	TDP-43
	8h	98.551	100.437	96.0699	100.139	104.803	104.506	111.552	100.536	104.109	103.116		1.00859	1043.95		97.9934	153.119
	9h	99.7214	98.7929	100.464	93.779	107.242	106.685	91.6435	109.378	112.442	106.592		0.924465	1073.74		104.007	147.105
	10h	91.6961	106.714	104.329	106.714	90.5477	99.47	109.452	94.6996	95.2297	87.3675		1.06694	1099.87		97.9997	153.112
	11h	96.9333	111.639	104.735	92.0911	94.6019	75.5022	93.7052	84.7382	84.2898	88.2353
	12h	109.488	104.309	107.453	89.8835	88.8663	52.432	67.5051	72.776	64.7309	56.0385
	13h	107.446	113.478	94.345	98.5862	86.1451	49.1989	65.9755	62.2055	60.0377	63.8077
	14h	106.513	97.2702	84.7443	113.943	97.5294	35.7636	49.499	35.5909	53.2135	45.698
	16h	100.146	102.655	100.955	99.7409	96.5026	34.0026	34.8931	33.112	31.0071	20.7254
Figure 2 Effects of ICT at different concentrations and over time on cell model activity
	0					0.1					1					10
12h	105.482	93.4385	111.296	90.9468	98.8372	104.651	105.482	98.6988	113.649	108.389	117.248	115.31	132.614	121.678	123.893	112.957	102.575	121.539	108.666	104.097
24h	101.82	91.3835	109.847	96.8691	100.08	96.2002	106.101	116.805	101.953	112.791	122.826	112.256	124.03	113.059	128.847	113.861	99.1437	117.073	116.136	112.657
48h	92.8902	99.7004	110.597	97.7935	99.0193	103.65	117.815	116.453	114.683	112.503	139.744	143.83	147.507	145.464	148.325	129.529	113.184	128.303	130.346	120.131
Figure 3 Effects of ICT on the activity of SH-SY5Y cells transfected with TDP-43 and the expression level of TDP-43
	CCK-8						TDP-43
	95.229	103.973	60.2547	94.8489			104.611	101.652	185.93	150.296
	88.0061	107.584	49.2302	95.7042			95.7723	112.26	194.86	167.398
	100.171	109.96	67.6677	96.8447			99.6168	110.177	203.267	152.865
	112.811	111.196	50.1806	100.266
	103.783	111.006	53.5069	98.1753
Figure 4 Effects of ICT on ATP content,MMP and CytC in TDP-transfected SH-SY5Y cells
	ATP						CytC
	455.456	429.955	183.652	392.093			96.6168	90.0807	131.144	110.318
	440.274	444.781	153.043	439.145			99.1146	102.253	138.897	113.585
	425.092	459.607	198.956	407.777			104.269	97.9153	128.931	105.608
Figure 5 The influence of ICT intervention on T-AOC,GSH-Px,T-SOD,CuZn-SOD,Mn-SOD and MDA content in the cell model
	T-AOC
	1.06152	1.06587	0.610966	0.981099
	1.08291	1.05308	0.565576	0.989635
	1.06984	1.07401	0.59066	1.00671
	GSH-Px
	58.4092	57.0851	33.068	44.0649
	60.4409	55.0995	34.0855	45.1017
	60.9488	59.0706	35.6117	47.6937
	T-SOD
	87.8302	83.5515	57.1088	76.7818
	82.3239	88.3491	53.3258	77.957
	90.9973	86.113	56.7967	81.6196
	CuZn-SOD
	58.1526	57.3076	39.3453	47.4885
	54.6262	53.8324	33.3326	48.4313
	57.5044	58.9356	33.1045	46.0647
	Mn-SOD
	29.6776	26.2438	17.7635	29.2932
	27.6977	34.5167	19.9932	29.5258
	33.4929	27.1775	23.6922	35.5549
	MDA
	0.606168	0.589574	1.31118	0.95541
	0.582121	0.577981	1.3466	0.924136
	0.634194	0.54566	1.30497	0.854004
